# Supplementary material for: Ciprofloxacin Concentrations in Food Could Select for Quinolone Resistance in Klebsiella pneumoniae: An In Vivo Study in Galleria mellonella
Source: Antibiotics (Basel). 2024 Nov 18;13(11):1097. doi: 10.3390/antibiotics13111097 (PMC11591287; doi:10.3390/antibiotics13111097)
Supplement: Supplementary file 1 [file antibiotics-13-01097-s001.zip]

Archive with 1 entries (1 files):
- antibiotics-3264651-supplementary.pdf
